# Supplementary material for: Spatial and temporal pattern evolution and driving characteristics of rural settlements in Xilingol League from 1915 to 1980
Source: PLoS One. 2026 Apr 10;21(4):e0336034. doi: 10.1371/journal.pone.0336034 (PMC13068269; doi:10.1371/journal.pone.0336034)
Supplement: S1 Data — (XLSX) [file pone.0336034.s004.xlsx]

## Sheet: Sheet1
1915	Area	Count
	Xilinhot	7
	Sonid Right Banner	3
	West Ujimqin Banner	2
	Taibus Banner	56
	Plain and Bordered White Banner	11
	Plain Blue Banner	5
	Duolun County	17
1933	Area	Count
	Xilinhot	7
	Sonid Right Banner	10
	West Ujimqin Banner	2
	Taibus Banner	259
	Plain and Bordered White Banner	37
	Plain Blue Banner	16
	Duolun County	81
1949	Area	Count
	Xilinhot	7
	Sonid Right Banner	17
	West Ujimqin Banner	3
	Taibus Banner	363
	Bordered Yellow Banner	2
	Plain and Bordered White Banner	62
	Plain Blue Banner	48
	Duolun County	264
1958	Area	Count
	Xilinhot	11
	Abaga Banner	10
	Sonid Left Banner	4
	Sonid Right Banner	31
	West Ujimqin Banner	23
	Taibus Banner	385
	Bordered Yellow Banner	8
	Plain and Bordered White Banner	67
	Plain Blue Banner	74
	Duolun County	356
1970	Area	Count
	Erlianhot	2
	Xilinhot	51
	Abaga Banner	76
	Sonid Left Banner	51
	Sonid Right Banner	95
	East Ujimqin County	54
	West Ujimqin Banner	83
	Taibus Banner	474
	Bordered Yellow Banner	64
	Plain and Bordered White Banner	189
	Plain Blue Banner	161
	Duolun County	393
1980	Area	Count
	Erlianhot	2
	Xilinhot	65
	Abaga Banner	83
	Sonid Left Banner	70
	Sonid Right Banner	98
	East Ujimqin County	73
	West Ujimqin Banner	96
	Taibus Banner	501
	Bordered Yellow Banner	64
	Plain and Bordered White Banner	208
	Plain Blue Banner	172
	Duolun County	402
