# Supplementary material for: Spatial and temporal pattern evolution and driving characteristics of rural settlements in Xilingol League from 1915 to 1980
Source: PLoS One. 2026 Apr 10;21(4):e0336034. doi: 10.1371/journal.pone.0336034 (PMC13068269; doi:10.1371/journal.pone.0336034)
Supplement: S4 File — (ZIP) [file pone.0336034.s005.zip]

Archive with 9 entries (8 files):
- S4 File/
- S4 File/Settlements of Xinligol.cpg
- S4 File/Settlements of Xinligol.dbf
- S4 File/Settlements of Xinligol.prj
- S4 File/Settlements of Xinligol.sbn
- S4 File/Settlements of Xinligol.sbx
- S4 File/Settlements of Xinligol.shp
- S4 File/Settlements of Xinligol.shp.xml
- S4 File/Settlements of Xinligol.shx
