# Supplementary material for: Spatial and temporal pattern evolution and driving characteristics of rural settlements in Xilingol League from 1915 to 1980
Source: PLoS One. 2026 Apr 10;21(4):e0336034. doi: 10.1371/journal.pone.0336034 (PMC13068269; doi:10.1371/journal.pone.0336034)
Supplement: S4 File — (ZIP) [file pone.0336034.s005.zip › S4 File/Settlements of Xinligol.prj]

PROJCS["Xian_1980_3_Degree_GK_CM_111E",GEOGCS["GCS_Xian_1980",DATUM["D_Xian_1980",SPHEROID["Xian_1980",6378140.0,298.257]],PRIMEM["Greenwich",0.0],UNIT["Degree",0.0174532925199433]],PROJECTION["Gauss_Kruger"],PARAMETER["False_Easting",500000.0],PARAMETER["False_Northing",0.0],PARAMETER["Central_Meridian",111.0],PARAMETER["Scale_Factor",1.0],PARAMETER["Latitude_Of_Origin",0.0],UNIT["Meter",1.0]]
